# Supplementary material for: Beyond Diagnosis and Comorbidities—A Scoping Review of the Best Tools to Measure Complexity for Populations with Mental Illness
Source: Diagnostics (Basel). 2024 Jun 19;14(12):1300. doi: 10.3390/diagnostics14121300 (PMC11203348; doi:10.3390/diagnostics14121300)
Supplement: Supplementary file 1 [file diagnostics-14-01300-s001.zip]

Archive with 1 entries (1 files):
- diagnostics-2966314-supplementary.pdf
